# Supplementary material for: Citrullus mucosospermus Extract Exerts Protective Effects against Methionine- and Choline-Deficient Diet-Induced Nonalcoholic Steatohepatitis in Mice
Source: Foods. 2024 Jul 1;13(13):2101. doi: 10.3390/foods13132101 (PMC11240977; doi:10.3390/foods13132101)
Supplement: Supplementary file 1 [file foods-13-02101-s001.zip]

Archive with 1 entries (1 files):
- foods-3068227-supplementary.pdf
